# Supplementary material for: Mimicking natural polymorphism in eIF4E by CRISPR‐Cas9 base editing is associated with resistance to potyviruses
Source: Plant Biotechnol J. 2019 Mar 5;17(9):1736–50. doi: 10.1111/pbi.13096 (PMC6686125; doi:10.1111/pbi.13096)
Supplement: Supplementary file 10 — Table S2 List of oligonucleotides used in this study. [file PBI-17-1736-s006.xlsx]

## Sheet: Feuil1
Table S2: List of oligonucleotides used in this study.
Target	Use	Primer name	Sequence
AteIF4E1 genomic	Mutagenesis	Z4148-F	ggggacaagtttgtacaaa aaa gca ggc tttttggtataaagaatggttgaca
		Z4148-R	ggggaccactttgtacaagaaagctgggtc ttattattagccgaagaatcttg
At4E1 mutation W69L		Z3532-F	gaacattcatggactttcttgttcgataatcctgctgtg
		Z3532-R	cacagcaggattatcgaacaagaaagtccatgaatgttc
At4E1 mutation T80D S81D		Z3533F	ggttcgataatcctgctgtgaaatcgaaacaagacgattggggaagttccttgc
		Z3533R	gcaaggaacttccccaatcgtcttgtttcgatttcacagcaggattatcgaacc
At4E1 mutation S84A		Z3534F	acaaacctcttggggagcttccttgcgacccgtg
		Z3534R	cacgggtcgcaaggaagctccccaagaggtttgt
At4E1 mutation G114R		Z3531-F	cgagcaagttagctcacagagctgacttctactgt
		Z3531-R	acagtagaagtcagctctgtgagctaacttgctcg
At4E1 mutation N176K		Z3816-F	atatgtggagcagttgtcaagattagaggaaagcaagaaag
		Z3816-R	ctttcttgctttcctctaatcttgacaactgctccacatat
AteIF4E1 cDNA	Reverse-transcription analyses	Z3135-F	ggggacaagtttgtacaaaaaagcaggctaaacaatggcggtagaa
		Z3135-R	ggggaccactttgtacaagaaagctgggtctcaagcggtgtaagcgtt
APT1		Z1734	tcccagaatcgctaagattgcctctt
		Z1735	cgcaagcacattcaacaatcttcact
AteIF4E1 mutation T80D S81D	Genotyping	Z4948F	gaaacaagacgattggggaag
		Z2014	ttccattgttttccaatgctc
AteIF4E1 mutation G114R		Z5319F	atccgagcaagttagctcaca
		Z2014F	ttccattgttttccaatgctc
AteIF4E1 mutation N176K		Z5312R	cttgacaactgctccacatat
		Z2015	gaaacaaacctcttggggaag
AteIF4e1 WT		Z2014	ttccattgttttccaatgctc
		Z2015	gaaacaaacctcttggggaag
AteIFiso4E		Z2835	aagaagagttaaatgctctgatggac
		Z2836	ctcatctgcttcatcaaattgctct
nptII		Z4404 F	AGACAATCGGCTGCTCTGAT
		Z4404 R	AGCCAACGCTATGTCCTGAT
Endogenous AteIF4E1	CRISPR construction	Synthetized eIF4E1 fragment	ggggacaagtttgtacaaaaaagcaggcttcCCATTTATATGGGAAAGAACAATAGTATTTCTTATATAGGCCCATTTAAGTTGAAAACAATCTTCAAAAGTCCCACATCGCTTAGATAAGAAAACGAAGCTGAGTTTATATACAGCTAGAGTCGAAGTAGTGATTGACATTAGAGGAAAGCAAGAAGTTTTAGAGCTAGAAATAGCAAGTTAAAATAAGGCTAGTCCGTTATCAACTTGAAAAAGTGGCACCGAGTCGGTGCTTTTTTTCTATCACTAGTgacccagctttcttgtacaaagtggtcccc
			attB1 and attB2 sequences are shown in bold, the BstXI (CCnnnnnnTGG) and SpeI (ACTAGT) restriction sites are underlined. The end of the AtU6-26 promoter, the eIF4E1 target sequence and the trcRNA are shown in blue, red and green, respectively.
	CRISPR target sequencing	Z5321F	GAATCTCACCGGTTTTTCTT
		Z2014F	TTCCATTGTTTTCCAATGCTC
	HRM analysis	Z5385F	ATGGAGATGAAATATGTGGAGC
		Z5385R	CTTCGTTTGAAGCATTTTTAGTCC
	KASP PCR	polymorphism [C/G] 1147	ATTGGAGAGCAGTTTGATCATGGAGATGAAATATGTGGAGCAGTTGTCAA[C/G]ATTAGAGGAAAGCAAGAAAGGATATCTATTTGGACTAAAAATGCTTCAAA
